# Supplementary material for: Effect of Local Anesthetics on Experimental Postoperative Adhesion: A Systematic Review and Meta-Analysis with Trial Sequential Analysis
Source: Medicina (Kaunas). 2025 Dec 15;61(12):2215. doi: 10.3390/medicina61122215 (PMC12734440; doi:10.3390/medicina61122215)
Supplement: Supplementary file 1 [file medicina-61-02215-s001.zip]

Archive with 1 entries (1 files):
- medicina-4007396-Supplementary.pdf
